# Supplementary material for: One-Week High-Dose β-Alanine Loading Improves World Tour Cyclists’ Time-Trial Performance
Source: Nutrients. 2021 Jul 25;13(8):2543. doi: 10.3390/nu13082543 (PMC8401416; doi:10.3390/nu13082543)
Supplement: Supplementary file 1 [file nutrients-13-02543-s001.zip]

Archive with 1 entries (1 files):
- nutrients-1277412-supplementary.pdf
